# Supplementary material for: Lack of myotubularin phosphatase activity is the main cause of X-linked myotubular myopathy
Source: JCI Insight. 2025 Oct 14;10(22):e189286. doi: 10.1172/jci.insight.189286 (PMC12643485; doi:10.1172/jci.insight.189286)
Supplement: Supporting data values [file jciinsight-10-189286-s150.xlsx]

## Sheet: Fig. 1D
WT	Mtm1 KI C375S
0.848663	0.995282
0.496443	0.577102
0.579526	0.360125
2.20462	1.6977
0.463491	0.504137
1.40725	0.527739

## Sheet: Fig. 1E
WT	Mtm1 KI C375S
0.883858	1.03364
0.951012	0.882216
1.23936	0.723491
1.21522	1.0238
1.00353	1.08168
0.946625	1.13554
0.863652
0.896744

## Sheet: Fig. 1F
WT	Mtm1 KI C375S
0.133302	0.453084
0.184548	0.328644
0.152896	0.38375
0.16397

## Sheet: Fig. 1G
WT	Mtm1 KI C375S
1.2827	2.59677
0.76292	1.32501
1.09125	4.29596
0.718733	1.52878
1.03721	1.68753
0.61445	1.66876
1.54714	1.30959
0.945601

## Sheet: Fig. 2A
weeks	WT	Mtm1 KI C375S
3		1
8		1
9		1
12		1
12		1
13		1
14		1
15		1
15		1
20	0
20	0
20	0

## Sheet: Fig. 2B
4 weeks		5 weeks		6 weeks		7 weeks		8 weeks
WT	Mtm1 KI C375S	WT	Mtm1 KI C375S	WT	Mtm1 KI C375S	WT	Mtm1 KI C375S	WT	Mtm1 KI C375S
1	1.83	0.24	2.53	0.08	1.57	0.72	2.19	1.8	2.76
0.72	1.5	1.39	1.68	0	1.68	0.17	3.81	0.29	3.97
0	0.57	0	1	0	0	0	0.63	0.61	0.5
0.33	2.8	0.26	1.2	0	2.86	0.19	2.93	0.5	3.97
0.48	2.02	0	1.07	0	1.4	0	2.17	0	2.9
0.39	1.42	0.27	2.22	0	2.11	0	3.18	0	3.88
1.17	2.26	0.93	2.39	1	3.82	1.48	3.85	1	4.47
0.39	1.89	0.12	1.54	0	3.76	0.33	4.41	0.11

## Sheet: Fig. 2C
4 weeks		5 weeks		6 weeks		7 weeks		8 weeks
WT	Mtm1 KI C375S	WT	Mtm1 KI C375S	WT	Mtm1 KI C375S	WT	Mtm1 KI C375S	WT	Mtm1 KI C375S
11.2	9.1	18	13.4	20.2	16.3	21.1	16.4	21.8	17.5
12.6	12.6	17.5	16.4	20.3	18.5	22.1	19	23.9	18.8
15.7	14.6	18.4	16.1	19.8	20.8	22.4	21.4	22.3	21.7
14.8	14.2	18.2	19.2	19.7	20.6	21.5	21.8	21.7	19.8
16.7	14.1	19.8	18.3	21.4	20.1	23.3	20.8	23.8	20.5
14.9	13.2	18.2	16.2	20.1	16.9	22.7	17.5	23.1	16.8
14.2	12.5	18.2	16.7	17.9	17.3	20.2	18.3	21	14.9
16.5	9.9	21.5	14.3	23.5	16.8	26.6	15.3	28.9

## Sheet: Fig. 2D
4 weeks		5 weeks		6 weeks		7 weeks		8 weeks
WT	Mtm1 KI C375S	WT	Mtm1 KI C375S	WT	Mtm1 KI C375S	WT	Mtm1 KI C375S	WT	Mtm1 KI C375S
60	35	52.67	14	57.5	43	53.5	24.33	36	7.33
53.3333	30	33.33	39.67	60	24.67	55	5.67	51.33	1
60	43	60	60	60	60	60	56	56.67	60
50	6	52.33	24	60	4.33	54.33	2	60	1
45.6667	29.3333	60	28	60	33	60	25	60	18
48.3333	32.3333	52	23.33	60	26.67	60	9.67	60	3.67
25	22.3333	32	18.33	60	5.33	45.5	4.5	60	1
48.3333	33.3333	56.33	43.67	60	7.33	50	2.67	56.67

## Sheet: Fig. 2E
Fat mass		Lean mass
WT	Mtm1 KI C375S	WT	Mtm1 KI C375S
5.1	2.03	19.6	13.9
3.94	1.54	18.6	14.37
2.46	2.15	20.03	13.07
3.12	1.79	20.36	13.81
3.37	0.92	16.29	13.09

## Sheet: Fig. 2F
WT	Mtm1 KI C375S
957.895	75.3368
663.97	48.3308
599.961	22.7665
1003.92	84.5868
894.557	242.878
793.381	763.422
763.622

[truncated: 77 more sheets: Fig. 2G, Fig. 2H, Fig. 2I, Fig. 2J, Fig. 3A, Fig. 3B, Fig. 3C, Fig. 3D, Fig. 3F, Fig. 3G, Fig. 3H, Fig. 3I, Fig. 5A, Fig. 5B, Fig. 5C, Fig. 5E, Fig. 6A, Fig. 6B, Fig. 6C, Fig. 6D …]
